# Supplementary material for: Factors Associated with White Fat Browning: New Regulators of Lipid Metabolism
Source: Int J Mol Sci. 2022 Jul 11;23(14):7641. doi: 10.3390/ijms23147641 (PMC9325132; doi:10.3390/ijms23147641)
Supplement: Supplementary file 1 [file ijms-23-07641-s001.zip]

Archive with 1 entries (1 files):
- ijms-1784185-supplementary.pdf
